# Supplementary material for: A Bread Wheat Line with the Substituted Wild Emmer Chromosome 4A Results in Fragment Deletions of Chromosome 4B and Weak Plants
Source: Plants (Basel). 2025 Apr 5;14(7):1134. doi: 10.3390/plants14071134 (PMC11991261; doi:10.3390/plants14071134)
Supplement: Supplementary file 1 [file plants-14-01134-s001.zip]

Archive with 1 entries (1 files):
- plants-3534009-supplementary.pdf
